# Supplementary material for: Detection and Phylogenetic Analysis of Caprine Arthritis Encephalitis Virus Using TaqMan-based qPCR in Eastern China
Source: Vet Sci. 2024 Mar 21;11(3):138. doi: 10.3390/vetsci11030138 (PMC10975075; doi:10.3390/vetsci11030138)
Supplement: Supplementary file 1 [file vetsci-11-00138-s001.zip]

Archive with 1 entries (1 files):
- vetsci-2869158-supplementary.xlsx
