# Supplementary material for: Detection and Phylogenetic Analysis of Caprine Arthritis Encephalitis Virus Using TaqMan-based qPCR in Eastern China
Source: Vet Sci. 2024 Mar 21;11(3):138. doi: 10.3390/vetsci11030138 (PMC10975075; doi:10.3390/vetsci11030138)
Supplement: Supplementary file 1 [file vetsci-11-00138-s001.zip › vetsci-2869158-supplementary.xlsx]

## Sheet: Sheet1
Sample number	Sample type	Farm	Location	Sample collection	Clinical symptoms	conventional PCR	RT-qPCR
1	Goat Blood	JS-1	Jiangsu	Jugular	No	N	N
2	Goat Blood	JS-1	Jiangsu	Jugular	No	N	N
3	Goat Blood	JS-1	Jiangsu	Jugular	No	N	N
4	Goat Blood	JS-1	Jiangsu	Jugular	No	N	N
5	Goat Blood	JS-1	Jiangsu	Jugular	No	N	N
6	Goat Blood	JS-1	Jiangsu	Jugular	No	N	N
7	Goat Blood	JS-1	Jiangsu	Jugular	No	N	N
8	Goat Blood	JS-1	Jiangsu	Jugular	No	N	N
9	Goat Blood	JS-1	Jiangsu	Jugular	No	N	N
10	Goat Blood	JS-1	Jiangsu	Jugular	No	N	N
11	Goat Blood	JS-1	Jiangsu	Jugular	No	N	N
12	Goat Blood	JS-1	Jiangsu	Jugular	No	N	N
13	Goat Blood	JS-1	Jiangsu	Jugular	No	N	N
14	Goat Blood	JS-1	Jiangsu	Jugular	No	N	N
15	Goat Blood	JS-1	Jiangsu	Jugular	No	N	N
16	Goat Blood	JS-1	Jiangsu	Jugular	No	N	N
17	Goat Blood	JS-1	Jiangsu	Jugular	No	N	N
18	Goat Blood	JS-1	Jiangsu	Jugular	No	N	N
19	Goat Blood	JS-1	Jiangsu	Jugular	No	N	N
20	Goat Blood	JS-1	Jiangsu	Jugular	No	N	N
21	Goat Blood	JS-1	Jiangsu	Jugular	No	N	N
22	Goat Blood	JS-1	Jiangsu	Jugular	No	N	N
23	Goat Blood	JS-1	Jiangsu	Jugular	No	P	P	JS-2023-1
24	Goat Blood	JS-1	Jiangsu	Jugular	No	P	P	JS-2023-2
25	Goat Blood	JS-1	Jiangsu	Jugular	No	N	N
26	Goat Blood	JS-1	Jiangsu	Jugular	No	N	N
27	Goat Blood	JS-1	Jiangsu	Jugular	No	N	N
28	Goat Blood	JS-1	Jiangsu	Jugular	No	N	N
29	Goat Blood	JS-1	Jiangsu	Jugular	No	N	N
30	Goat Blood	JS-1	Jiangsu	Jugular	No	N	N
31	Goat Blood	JS-1	Jiangsu	Jugular	No	N	N
32	Goat Blood	JS-1	Jiangsu	Jugular	No	N	N
33	Goat Blood	JS-1	Jiangsu	Jugular	No	N	N
34	Goat Blood	JS-1	Jiangsu	Jugular	No	N	N
35	Goat Blood	JS-2	Jiangsu	Jugular	No	N	N
36	Goat Blood	JS-2	Jiangsu	Jugular	No	N	N
37	Goat Blood	JS-2	Jiangsu	Jugular	No	N	N
38	Goat Blood	JS-2	Jiangsu	Jugular	No	N	N
39	Goat Blood	JS-2	Jiangsu	Jugular	No	N	N
40	Goat Blood	JS-2	Jiangsu	Jugular	No	N	N
41	Goat Blood	JS-2	Jiangsu	Jugular	No	N	N
42	Goat Blood	JS-2	Jiangsu	Jugular	No	N	N
43	Goat Blood	JS-2	Jiangsu	Jugular	No	N	N
44	Goat Blood	JS-2	Jiangsu	Jugular	No	N	N
45	Goat Blood	JS-2	Jiangsu	Jugular	No	N	N
46	Goat Blood	JS-2	Jiangsu	Jugular	No	N	N
47	Goat Blood	JS-2	Jiangsu	Jugular	No	N	N
48	Goat Blood	JS-2	Jiangsu	Jugular	No	N	N
49	Goat Blood	JS-2	Jiangsu	Jugular	No	N	N
50	Goat Blood	JS-2	Jiangsu	Jugular	No	N	N
51	Goat Blood	JS-2	Jiangsu	Jugular	No	N	N
52	Goat Blood	JS-2	Jiangsu	Jugular	No	N	N
53	Goat Blood	JS-2	Jiangsu	Jugular	No	N	N
54	Goat Blood	JS-2	Jiangsu	Jugular	No	N	N
55	Goat Blood	JS-2	Jiangsu	Jugular	No	N	N
56	Goat Blood	JS-2	Jiangsu	Jugular	No	N	N
57	Goat Blood	JS-2	Jiangsu	Jugular	No	N	N
58	Goat Blood	JS-2	Jiangsu	Jugular	No	N	N
59	Goat Blood	JS-2	Jiangsu	Jugular	No	N	N
60	Goat Blood	JS-2	Jiangsu	Jugular	No	N	N
61	Goat Blood	JS-2	Jiangsu	Jugular	No	N	N
62	Goat Blood	JS-2	Jiangsu	Jugular	No	N	N
63	Goat Blood	JS-2	Jiangsu	Jugular	No	N	N
64	Goat Blood	JS-2	Jiangsu	Jugular	No	N	N
65	Goat Blood	JS-2	Jiangsu	Jugular	No	N	N
66	Goat Blood	JS-2	Jiangsu	Jugular	No	N	N
67	Goat Blood	JS-2	Jiangsu	Jugular	No	N	N
68	Goat Blood	JS-2	Jiangsu	Jugular	No	N	N
69	Goat Blood	JS-2	Jiangsu	Jugular	No	N	N
70	Goat Blood	JS-2	Jiangsu	Jugular	No	N	N
71	Goat Blood	JS-2	Jiangsu	Jugular	No	N	N
72	Goat Blood	JS-2	Jiangsu	Jugular	No	N	N
73	Goat Blood	JS-2	Jiangsu	Jugular	No	N	N
74	Goat Blood	JS-2	Jiangsu	Jugular	No	N	N
75	Goat Blood	JS-2	Jiangsu	Jugular	No	N	N
76	Goat Blood	JS-2	Jiangsu	Jugular	No	N	N
77	Goat Blood	JS-2	Jiangsu	Jugular	No	N	N
78	Goat Blood	JS-2	Jiangsu	Jugular	No	N	N
79	Goat Blood	JS-2	Jiangsu	Jugular	No	N	N
80	Goat Blood	JS-2	Jiangsu	Jugular	No	N	N
81	Goat Blood	JS-2	Jiangsu	Jugular	No	N	N
82	Goat Blood	JS-2	Jiangsu	Jugular	No	N	N
83	Goat Blood	JS-2	Jiangsu	Jugular	No	N	N
84	Goat Blood	JS-2	Jiangsu	Jugular	No	N	N
85	Goat Blood	JS-2	Jiangsu	Jugular	No	N	N
86	Goat Blood	JS-2	Jiangsu	Jugular	No	N	N
87	Goat Blood	JS-2	Jiangsu	Jugular	No	N	N
88	Goat Blood	JS-2	Jiangsu	Jugular	No	N	N
89	Goat Blood	JS-2	Jiangsu	Jugular	No	N	N
90	Goat Blood	JS-2	Jiangsu	Jugular	No	N	N
91	Goat Blood	JS-2	Jiangsu	Jugular	No	N	N
92	Goat Blood	JS-2	Jiangsu	Jugular	No	N	N
93	Goat Blood	JS-2	Jiangsu	Jugular	No	N	N
94	Goat Blood	JS-2	Jiangsu	Jugular	No	N	N
95	Goat Blood	JS-2	Jiangsu	Jugular	No	N	N
96	Goat Blood	JS-2	Jiangsu	Jugular	No	N	N
97	Goat Blood	JS-2	Jiangsu	Jugular	No	N	N
98	Goat Blood	JS-2	Jiangsu	Jugular	No	N	N
99	Goat Blood	JS-2	Jiangsu	Jugular	No	N	N
100	Goat Blood	JS-2	Jiangsu	Jugular	No	N	N
101	Goat Blood	JS-2	Jiangsu	Jugular	No	N	N
102	Goat Blood	JS-2	Jiangsu	Jugular	No	N	N
103	Goat Blood	JS-2	Jiangsu	Jugular	No	N	N
104	Goat Blood	JS-2	Jiangsu	Jugular	No	N	N
105	Goat Blood	JS-2	Jiangsu	Jugular	No	N	N
106	Goat Blood	JS-2	Jiangsu	Jugular	No	N	N
107	Goat Blood	JS-2	Jiangsu	Jugular	No	N	N
108	Goat Blood	JS-2	Jiangsu	Jugular	No	N	N
109	Goat Blood	JS-2	Jiangsu	Jugular	No	N	N
110	Goat Blood	JS-2	Jiangsu	Jugular	No	N	N
111	Goat Blood	JS-2	Jiangsu	Jugular	No	N	N
112	Goat Blood	JS-2	Jiangsu	Jugular	No	N	N
113	Goat Blood	JS-3	Jiangsu	Jugular	No	N	N
114	Goat Blood	JS-3	Jiangsu	Jugular	No	N	N
115	Goat Blood	JS-3	Jiangsu	Jugular	No	N	N
116	Goat Blood	JS-3	Jiangsu	Jugular	No	N	N
117	Goat Blood	JS-3	Jiangsu	Jugular	No	N	N
118	Goat Blood	JS-3	Jiangsu	Jugular	No	N	N
119	Goat Blood	JS-3	Jiangsu	Jugular	No	N	N
120	Goat Blood	JS-3	Jiangsu	Jugular	No	N	N
121	Goat Blood	JS-3	Jiangsu	Jugular	No	N	N
122	Goat Blood	JS-3	Jiangsu	Jugular	No	N	N
123	Goat Blood	JS-3	Jiangsu	Jugular	No	N	N
124	Goat Blood	JS-3	Jiangsu	Jugular	No	N	N
125	Goat Blood	JS-3	Jiangsu	Jugular	No	N	N
126	Goat Blood	JS-3	Jiangsu	Jugular	No	N	N
127	Goat Blood	JS-3	Jiangsu	Jugular	No	N	N
128	Goat Blood	JS-3	Jiangsu	Jugular	No	N	N
129	Goat Blood	JS-3	Jiangsu	Jugular	No	N	N
130	Goat Blood	JS-3	Jiangsu	Jugular	No	N	N
131	Goat Blood	JS-3	Jiangsu	Jugular	No	N	N
132	Goat Blood	JS-3	Jiangsu	Jugular	No	N	N
133	Goat Blood	JS-3	Jiangsu	Jugular	No	N	N
134	Goat Blood	JS-3	Jiangsu	Jugular	No	N	N
135	Goat Blood	JS-3	Jiangsu	Jugular	No	N	N
136	Goat Blood	JS-3	Jiangsu	Jugular	No	N	N
137	Goat Blood	JS-3	Jiangsu	Jugular	No	N	N
138	Goat Blood	JS-3	Jiangsu	Jugular	No	N	N
139	Goat Blood	JS-3	Jiangsu	Jugular	No	N	N
140	Goat Blood	JS-3	Jiangsu	Jugular	No	N	N
141	Goat Blood	JS-3	Jiangsu	Jugular	No	N	N
142	Goat Blood	JS-3	Jiangsu	Jugular	No	N	N
143	Goat Blood	JS-3	Jiangsu	Jugular	No	N	N
144	Goat Blood	JS-3	Jiangsu	Jugular	No	N	N
145	Goat Blood	JS-3	Jiangsu	Jugular	No	N	N
146	Goat Blood	JS-3	Jiangsu	Jugular	No	N	N
147	Sheep Blood	SH-1	Shanghai	Jugular	No	N	N
148	Sheep Blood	SH-1	Shanghai	Jugular	No	N	N
149	Sheep Blood	SH-1	Shanghai	Jugular	No	N	N
150	Sheep Blood	SH-1	Shanghai	Jugular	No	N	N
151	Sheep Blood	SH-1	Shanghai	Jugular	No	N	N
152	Sheep Blood	SH-1	Shanghai	Jugular	No	N	N
153	Sheep Blood	SH-1	Shanghai	Jugular	No	N	N
154	Sheep Blood	SH-1	Shanghai	Jugular	No	N	N
155	Sheep Blood	SH-1	Shanghai	Jugular	No	N	N
156	Sheep Blood	SH-1	Shanghai	Jugular	No	N	N
157	Sheep Blood	SH-1	Shanghai	Jugular	No	N	N
158	Sheep Blood	SH-1	Shanghai	Jugular	No	N	N
159	Sheep Blood	SH-1	Shanghai	Jugular	No	N	N
160	Sheep Blood	SH-1	Shanghai	Jugular	No	N	N
161	Sheep Blood	SH-1	Shanghai	Jugular	No	N	N
162	Sheep Blood	SH-1	Shanghai	Jugular	No	N	N
163	Sheep Blood	SH-1	Shanghai	Jugular	No	N	N
164	Sheep Blood	SH-1	Shanghai	Jugular	No	N	N
165	Sheep Blood	SH-1	Shanghai	Jugular	No	N	N
166	Sheep Blood	SH-1	Shanghai	Jugular	No	N	N
167	Sheep Blood	SH-1	Shanghai	Jugular	No	N	N
168	Sheep Blood	SH-1	Shanghai	Jugular	No	N	N
169	Sheep Blood	SH-1	Shanghai	Jugular	No	N	N
170	Sheep Blood	SH-1	Shanghai	Jugular	No	N	N
171	Sheep Blood	SH-1	Shanghai	Jugular	No	N	N
172	Sheep Blood	SH-1	Shanghai	Jugular	No	N	N
173	Sheep Blood	SH-1	Shanghai	Jugular	No	N	N
174	Sheep Blood	SH-1	Shanghai	Jugular	No	N	N
175	Sheep Blood	SH-1	Shanghai	Jugular	No	N	N
176	Sheep Blood	SH-1	Shanghai	Jugular	No	N	N
177	Sheep Blood	SH-1	Shanghai	Jugular	No	N	N
178	Sheep Blood	SH-1	Shanghai	Jugular	No	N	N
179	Sheep Blood	SH-1	Shanghai	Jugular	No	N	N
180	Sheep Blood	SH-1	Shanghai	Jugular	No	N	N
181	Sheep Blood	SH-1	Shanghai	Jugular	No	N	N
182	Sheep Blood	SH-1	Shanghai	Jugular	No	N	N
183	Sheep Blood	SH-1	Shanghai	Jugular	No	N	N
184	Sheep Blood	SH-1	Shanghai	Jugular	No	N	N
185	Sheep Blood	SH-1	Shanghai	Jugular	No	N	N
186	Sheep Blood	SH-1	Shanghai	Jugular	No	N	N
187	Sheep Blood	SH-1	Shanghai	Jugular	No	P	N
188	Sheep Blood	SH-1	Shanghai	Jugular	No	N	N
189	Sheep Blood	SH-1	Shanghai	Jugular	No	N	N
190	Sheep Blood	SH-1	Shanghai	Jugular	No	N	N
191	Sheep Blood	SH-1	Shanghai	Jugular	No	N	N
192	Sheep Blood	SH-1	Shanghai	Jugular	No	N	N
193	Sheep Blood	SH-1	Shanghai	Jugular	No	N	N
194	Sheep Blood	SH-1	Shanghai	Jugular	No	N	N
195	Sheep Blood	SH-1	Shanghai	Jugular	No	N	N
196	Sheep Blood	SH-1	Shanghai	Jugular	No	N	N
197	Sheep Blood	SH-1	Shanghai	Jugular	No	N	N
198	Sheep Blood	SH-1	Shanghai	Jugular	No	N	N
199	Sheep Blood	SH-1	Shanghai	Jugular	No	N	N
200	Sheep Blood	SH-1	Shanghai	Jugular	No	N	N
201	Sheep Blood	SH-1	Shanghai	Jugular	No	N	N
202	Sheep Blood	SH-1	Shanghai	Jugular	No	N	N
203	Sheep Blood	SH-1	Shanghai	Jugular	No	N	N
204	Sheep Blood	SH-1	Shanghai	Jugular	No	N	N
205	Sheep Blood	SH-1	Shanghai	Jugular	No	N	N
206	Sheep Blood	SH-1	Shanghai	Jugular	No	N	N
207	Sheep Blood	SH-1	Shanghai	Jugular	No	N	N
208	Sheep Blood	SH-1	Shanghai	Jugular	No	N	N
209	Sheep Blood	SH-1	Shanghai	Jugular	No	N	N
210	Sheep Blood	SH-1	Shanghai	Jugular	No	N	N
211	Sheep Blood	SH-1	Shanghai	Jugular	No	N	N
212	Sheep Blood	SH-1	Shanghai	Jugular	No	N	N
213	Sheep Blood	SH-1	Shanghai	Jugular	No	N	N
214	Sheep Blood	SH-1	Shanghai	Jugular	No	N	N
215	Sheep Blood	SH-1	Shanghai	Jugular	No	N	N
216	Sheep Blood	SH-1	Shanghai	Jugular	No	N	N
217	Sheep Blood	SH-1	Shanghai	Jugular	No	N	N
218	Sheep Blood	SH-1	Shanghai	Jugular	No	N	N
219	Sheep Blood	SH-1	Shanghai	Jugular	No	N	N
220	Sheep Blood	SH-1	Shanghai	Jugular	No	N	N
221	Sheep Blood	SH-1	Shanghai	Jugular	No	N	N
222	Sheep Blood	SH-1	Shanghai	Jugular	No	N	N
223	Sheep Blood	SH-1	Shanghai	Jugular	No	N	N
224	Sheep Blood	SH-1	Shanghai	Jugular	No	N	N
225	Sheep Blood	SH-1	Shanghai	Jugular	No	N	N
226	Sheep Blood	SH-1	Shanghai	Jugular	No	N	N
227	Sheep Blood	SH-1	Shanghai	Jugular	No	N	N
228	Sheep Blood	SH-1	Shanghai	Jugular	No	N	N
229	Sheep Blood	SH-1	Shanghai	Jugular	No	N	N
230	Sheep Blood	SH-1	Shanghai	Jugular	No	N	N
231	Sheep Blood	SH-1	Shanghai	Jugular	No	N	N
232	Sheep Blood	SH-1	Shanghai	Jugular	No	N	N
233	Sheep Blood	SH-1	Shanghai	Jugular	No	N	N
234	Sheep Blood	SH-1	Shanghai	Jugular	No	P	P	SH-2023
235	Sheep Blood	SH-1	Shanghai	Jugular	No	N	N
236	Sheep Blood	SH-1	Shanghai	Jugular	No	N	N
237	Sheep Blood	SH-1	Shanghai	Jugular	No	N	N
238	Sheep Blood	SH-1	Shanghai	Jugular	No	N	N
239	Sheep Blood	SH-1	Shanghai	Jugular	No	N	N
240	Sheep Blood	SH-1	Shanghai	Jugular	No	N	N
241	Sheep Blood	SH-1	Shanghai	Jugular	No	N	N
242	Sheep Blood	SH-1	Shanghai	Jugular	No	N	N
243	Sheep Blood	SH-1	Shanghai	Jugular	No	N	N
244	Sheep Blood	SH-1	Shanghai	Jugular	No	N	N
245	Sheep Blood	SH-1	Shanghai	Jugular	No	N	N
246	Sheep Blood	SH-1	Shanghai	Jugular	No	N	N
247	Sheep Blood	SH-1	Shanghai	Jugular	No	N	N
248	Sheep Blood	SH-1	Shanghai	Jugular	No	N	N
249	Sheep Blood	SH-1	Shanghai	Jugular	No	N	N
250	Sheep Blood	SH-1	Shanghai	Jugular	No	N	N
251	Sheep Blood	SH-1	Shanghai	Jugular	No	N	N
252	Sheep Blood	SH-1	Shanghai	Jugular	No	N	N
253	Sheep Blood	SH-1	Shanghai	Jugular	No	N	N
254	Sheep Blood	SH-1	Shanghai	Jugular	No	N	N
255	Sheep Blood	SH-1	Shanghai	Jugular	No	N	N
256	Sheep Blood	SH-1	Shanghai	Jugular	No	N	N
257	Sheep Blood	SH-1	Shanghai	Jugular	No	N	N
258	Sheep Blood	SH-1	Shanghai	Jugular	No	N	N
259	Sheep Blood	SH-1	Shanghai	Jugular	No	N	N
260	Sheep Blood	SH-1	Shanghai	Jugular	No	N	N
261	Sheep Blood	SH-1	Shanghai	Jugular	No	N	N
262	Sheep Blood	SH-1	Shanghai	Jugular	No	N	N
263	Sheep Blood	SH-1	Shanghai	Jugular	No	N	N
264	Sheep Blood	SH-1	Shanghai	Jugular	No	N	N
265	Sheep Blood	SH-1	Shanghai	Jugular	No	N	N
266	Sheep Blood	SH-1	Shanghai	Jugular	No	N	N
267	Sheep Blood	SH-1	Shanghai	Jugular	No	N	N
268	Sheep Blood	SH-1	Shanghai	Jugular	No	N	N
269	Sheep Blood	SH-1	Shanghai	Jugular	No	N	N
270	Sheep Blood	SH-1	Shanghai	Jugular	No	N	N
271	Sheep Blood	SH-1	Shanghai	Jugular	No	N	N
272	Sheep Blood	SH-1	Shanghai	Jugular	No	N	N
273	Sheep Blood	SH-1	Shanghai	Jugular	No	N	N
274	Sheep Blood	SH-1	Shanghai	Jugular	No	N	N
275	Sheep Blood	SH-1	Shanghai	Jugular	No	N	N
276	Sheep Blood	SH-1	Shanghai	Jugular	No	N	N
277	Sheep Blood	SH-1	Shanghai	Jugular	No	N	N
278	Sheep Blood	SH-1	Shanghai	Jugular	No	N	N
279	Sheep Blood	SH-1	Shanghai	Jugular	No	N	N
280	Sheep Blood	SH-1	Shanghai	Jugular	No	N	N
281	Sheep Blood	SH-1	Shanghai	Jugular	No	N	N
282	Sheep Blood	SH-1	Shanghai	Jugular	No	N	N
283	Sheep Blood	SH-1	Shanghai	Jugular	No	N	N
284	Sheep Blood	SH-1	Shanghai	Jugular	No	N	N
285	Sheep Blood	SH-1	Shanghai	Jugular	No	N	N
286	Sheep Blood	SH-1	Shanghai	Jugular	No	N	N
287	Sheep Blood	SH-1	Shanghai	Jugular	No	N	N
288	Sheep Blood	SH-1	Shanghai	Jugular	No	N	N
289	Sheep Blood	SH-1	Shanghai	Jugular	No	N	N
290	Sheep Blood	SH-1	Shanghai	Jugular	No	N	N
291	Sheep Blood	SH-1	Shanghai	Jugular	No	N	N
292	Sheep Blood	SH-1	Shanghai	Jugular	No	N	N
293	Sheep Blood	SH-1	Shanghai	Jugular	No	N	N
294	Sheep Blood	SH-1	Shanghai	Jugular	No	N	N
295	Sheep Blood	SH-1	Shanghai	Jugular	No	N	N
296	Sheep Blood	SH-1	Shanghai	Jugular	No	N	N
297	Sheep Blood	SH-1	Shanghai	Jugular	No	N	N
298	Sheep Blood	SH-1	Shanghai	Jugular	No	N	N
299	Sheep Blood	SH-1	Shanghai	Jugular	No	N	N
300	Sheep Blood	SH-1	Shanghai	Jugular	No	N	N
301	Sheep Blood	SH-1	Shanghai	Jugular	No	N	N
302	Sheep Blood	SH-1	Shanghai	Jugular	No	N	N
303	Sheep Blood	SH-1	Shanghai	Jugular	No	N	N
304	Sheep Blood	SH-1	Shanghai	Jugular	No	N	N
305	Sheep Blood	SH-1	Shanghai	Jugular	No	N	N
306	Sheep Blood	SH-1	Shanghai	Jugular	No	N	N
307	Sheep Blood	SH-1	Shanghai	Jugular	No	N	N
308	Sheep Blood	SH-1	Shanghai	Jugular	No	N	N
309	Sheep Blood	SH-1	Shanghai	Jugular	No	N	N
310	Sheep Blood	SH-1	Shanghai	Jugular	No	N	N
311	Sheep Blood	SH-1	Shanghai	Jugular	No	N	N
312	Sheep Blood	SH-1	Shanghai	Jugular	No	N	N
313	Sheep Blood	SH-1	Shanghai	Jugular	No	N	N
314	Sheep Blood	SH-1	Shanghai	Jugular	No	N	N
315	Sheep Blood	SH-1	Shanghai	Jugular	No	N	N
316	Sheep Blood	SH-1	Shanghai	Jugular	No	N	N
317	Sheep Blood	SH-1	Shanghai	Jugular	No	N	N
318	Sheep Blood	SH-1	Shanghai	Jugular	No	N	N
319	Sheep Blood	SH-1	Shanghai	Jugular	No	N	N
320	Sheep Blood	SH-1	Shanghai	Jugular	No	N	N
321	Sheep Blood	SH-1	Shanghai	Jugular	No	N	N
322	Sheep Blood	SH-1	Shanghai	Jugular	No	N	N
323	Sheep Blood	SH-1	Shanghai	Jugular	No	N	N
324	Sheep Blood	SH-1	Shanghai	Jugular	No	N	N
325	Sheep Blood	SH-1	Shanghai	Jugular	No	N	N
326	Sheep Blood	SH-1	Shanghai	Jugular	No	N	N
327	Sheep Blood	SH-1	Shanghai	Jugular	No	N	N
328	Sheep Blood	SH-1	Shanghai	Jugular	No	N	N
329	Sheep Blood	SH-1	Shanghai	Jugular	No	N	N
330	Sheep Blood	SH-1	Shanghai	Jugular	No	N	N
331	Sheep Blood	SH-1	Shanghai	Jugular	No	N	N
332	Sheep Blood	SH-1	Shanghai	Jugular	No	N	N
333	Sheep Blood	SH-1	Shanghai	Jugular	No	N	N
334	Sheep Blood	SH-1	Shanghai	Jugular	No	N	N
335	Sheep Blood	SH-1	Shanghai	Jugular	No	N	N
336	Sheep Blood	SH-1	Shanghai	Jugular	No	N	N
337	Sheep Blood	SH-1	Shanghai	Jugular	No	N	N
338	Sheep Blood	SH-1	Shanghai	Jugular	No	N	N
339	Sheep Blood	SH-1	Shanghai	Jugular	No	N	N
340	Sheep Blood	SH-1	Shanghai	Jugular	No	N	N
341	Sheep Blood	SH-1	Shanghai	Jugular	No	N	N
342	Sheep Blood	SH-1	Shanghai	Jugular	No	N	N
343	Sheep Blood	SH-1	Shanghai	Jugular	No	N	N
344	Sheep Blood	SH-1	Shanghai	Jugular	No	N	N
345	Sheep Blood	SH-1	Shanghai	Jugular	No	N	N
346	Sheep Blood	SH-1	Shanghai	Jugular	No	N	N
347	Sheep Blood	SH-1	Shanghai	Jugular	No	N	N
348	Sheep Blood	SH-1	Shanghai	Jugular	No	N	N
349	Sheep Blood	SH-1	Shanghai	Jugular	No	N	N
350	Sheep Blood	SH-1	Shanghai	Jugular	No	N	N
351	Sheep Blood	SH-1	Shanghai	Jugular	No	N	N
352	Sheep Blood	SH-1	Shanghai	Jugular	No	N	N
353	Sheep Blood	SH-1	Shanghai	Jugular	No	N	N
354	Sheep Blood	SH-1	Shanghai	Jugular	No	N	N
355	Sheep Blood	SH-1	Shanghai	Jugular	No	N	N
356	Sheep Blood	SH-1	Shanghai	Jugular	No	N	N
357	Sheep Blood	SH-1	Shanghai	Jugular	No	N	N
358	Sheep Blood	SH-1	Shanghai	Jugular	No	N	N
359	Sheep Blood	SH-1	Shanghai	Jugular	No	N	N
360	Sheep Blood	SH-1	Shanghai	Jugular	No	N	N
361	Sheep Blood	SH-1	Shanghai	Jugular	No	N	N
362	Sheep Blood	SH-1	Shanghai	Jugular	No	N	N
363	Sheep Blood	SH-1	Shanghai	Jugular	No	N	N
364	Sheep Blood	SH-1	Shanghai	Jugular	No	N	N
365	Sheep Blood	SH-1	Shanghai	Jugular	No	N	N
366	Sheep Blood	SH-1	Shanghai	Jugular	No	N	N
367	Sheep Blood	SH-1	Shanghai	Jugular	No	N	N
368	Sheep Blood	SH-1	Shanghai	Jugular	No	N	N
369	Sheep Blood	SH-1	Shanghai	Jugular	No	N	N
370	Sheep Blood	SH-1	Shanghai	Jugular	No	N	N
371	Sheep Blood	SH-1	Shanghai	Jugular	No	N	N
372	Sheep Blood	SH-1	Shanghai	Jugular	No	N	N
373	Sheep Blood	SH-1	Shanghai	Jugular	No	N	N
374	Sheep Blood	SH-1	Shanghai	Jugular	No	N	N
375	Sheep Blood	SH-1	Shanghai	Jugular	No	N	N
376	Sheep Blood	SH-1	Shanghai	Jugular	No	N	N
377	Sheep Blood	SH-1	Shanghai	Jugular	No	N	N
378	Sheep Blood	SH-1	Shanghai	Jugular	No	N	N
379	Sheep Blood	SH-1	Shanghai	Jugular	No	N	N
380	Sheep Blood	SH-1	Shanghai	Jugular	No	N	N
381	Sheep Blood	SH-1	Shanghai	Jugular	No	N	N
382	Sheep Blood	SH-1	Shanghai	Jugular	No	N	N
383	Sheep Blood	SH-1	Shanghai	Jugular	No	N	N
384	Sheep Blood	SH-1	Shanghai	Jugular	No	N	N
385	Sheep Blood	SH-1	Shanghai	Jugular	No	N	N
386	Sheep Blood	SH-1	Shanghai	Jugular	No	N	N
387	Sheep Blood	SH-1	Shanghai	Jugular	No	N	N
388	Sheep Blood	SH-1	Shanghai	Jugular	No	N	N
389	Sheep Blood	SH-1	Shanghai	Jugular	No	N	N
390	Sheep Blood	SH-1	Shanghai	Jugular	No	N	N
391	Sheep Blood	SH-1	Shanghai	Jugular	No	N	N
392	Sheep Blood	SH-1	Shanghai	Jugular	No	N	N
393	Sheep Blood	SH-1	Shanghai	Jugular	No	N	N
394	Sheep Blood	SH-1	Shanghai	Jugular	No	N	N
395	Sheep Blood	SH-1	Shanghai	Jugular	No	N	N
396	Sheep Blood	SH-1	Shanghai	Jugular	No	N	N
397	Sheep Blood	SH-1	Shanghai	Jugular	No	N	N
398	Sheep Blood	SH-1	Shanghai	Jugular	No	N	N
399	Sheep Blood	SH-1	Shanghai	Jugular	No	N	N
400	Sheep Blood	SH-1	Shanghai	Jugular	No	N	N
401	Sheep Blood	SH-1	Shanghai	Jugular	No	N	N
402	Sheep Blood	SH-1	Shanghai	Jugular	No	N	N
403	Sheep Blood	SH-1	Shanghai	Jugular	No	N	N
404	Sheep Blood	SH-1	Shanghai	Jugular	No	N	N
405	Sheep Blood	SH-1	Shanghai	Jugular	No	N	N
406	Sheep Blood	SH-1	Shanghai	Jugular	No	N	N
407	Sheep Blood	SH-1	Shanghai	Jugular	No	N	N
408	Sheep Blood	SH-1	Shanghai	Jugular	No	N	N
409	Sheep Blood	SH-1	Shanghai	Jugular	No	N	N
410	Sheep Blood	SH-1	Shanghai	Jugular	No	N	N
411	Sheep Blood	SH-1	Shanghai	Jugular	No	N	N
412	Sheep Blood	SH-1	Shanghai	Jugular	No	N	N
413	Sheep Blood	SH-1	Shanghai	Jugular	No	N	N
414	Sheep Blood	SH-1	Shanghai	Jugular	No	N	N
415	Sheep Blood	SH-1	Shanghai	Jugular	No	N	N
416	Sheep Blood	SH-1	Shanghai	Jugular	No	N	N
417	Sheep Blood	SH-1	Shanghai	Jugular	No	N	N
418	Sheep Blood	SH-1	Shanghai	Jugular	No	N	N
419	Sheep Blood	SH-1	Shanghai	Jugular	No	N	N
420	Sheep Blood	SH-1	Shanghai	Jugular	No	N	N
421	Sheep Blood	SH-1	Shanghai	Jugular	No	N	N
422	Sheep Blood	SH-1	Shanghai	Jugular	No	N	N
423	Sheep Blood	SH-1	Shanghai	Jugular	No	N	N
424	Sheep Blood	SH-1	Shanghai	Jugular	No	N	N
425	Sheep Blood	SH-1	Shanghai	Jugular	No	N	N
426	Sheep Blood	SH-1	Shanghai	Jugular	No	N	N
427	Sheep Blood	SH-1	Shanghai	Jugular	No	N	N
428	Sheep Blood	SH-1	Shanghai	Jugular	No	N	N
429	Sheep Blood	SH-1	Shanghai	Jugular	No	N	N
430	Sheep Blood	SH-1	Shanghai	Jugular	No	N	N
431	Sheep Blood	SH-1	Shanghai	Jugular	No	N	N
432	Sheep Blood	SH-1	Shanghai	Jugular	No	N	N
433	Sheep Blood	SH-1	Shanghai	Jugular	No	N	N
434	Sheep Blood	SH-1	Shanghai	Jugular	No	N	N
435	Sheep Blood	SH-1	Shanghai	Jugular	No	N	N
436	Sheep Blood	SH-1	Shanghai	Jugular	No	N	N
437	Sheep Blood	SH-1	Shanghai	Jugular	No	N	N
438	Sheep Blood	SH-1	Shanghai	Jugular	No	N	N
439	Sheep Blood	SH-1	Shanghai	Jugular	No	N	N
440	Sheep Blood	SH-1	Shanghai	Jugular	No	N	N
441	Sheep Blood	SH-1	Shanghai	Jugular	No	N	N
442	Sheep Blood	SH-1	Shanghai	Jugular	No	N	N
443	Sheep Blood	SH-1	Shanghai	Jugular	No	N	N
444	Sheep Blood	SH-1	Shanghai	Jugular	No	N	N
445	Sheep Blood	SH-1	Shanghai	Jugular	No	N	N
446	Sheep Blood	SH-1	Shanghai	Jugular	No	N	N
447	Sheep Blood	SH-1	Shanghai	Jugular	No	N	N
448	Sheep Blood	SH-1	Shanghai	Jugular	No	N	N
449	Sheep Blood	SH-1	Shanghai	Jugular	No	N	N
450	Sheep Blood	SH-1	Shanghai	Jugular	No	N	N
451	Sheep Blood	SH-1	Shanghai	Jugular	No	N	N
452	Sheep Blood	SH-1	Shanghai	Jugular	No	N	N
453	Sheep Blood	SH-1	Shanghai	Jugular	No	N	N
454	Sheep Blood	SH-1	Shanghai	Jugular	No	N	N
455	Sheep Blood	SH-1	Shanghai	Jugular	No	N	N
456	Sheep Blood	SH-1	Shanghai	Jugular	No	N	N
457	Sheep Blood	SH-1	Shanghai	Jugular	No	N	N
458	Sheep Blood	SH-1	Shanghai	Jugular	No	N	N
459	Sheep Blood	SH-1	Shanghai	Jugular	No	N	N
460	Sheep Blood	SH-1	Shanghai	Jugular	No	N	N
461	Sheep Blood	SH-1	Shanghai	Jugular	No	N	N
462	Sheep Blood	SH-1	Shanghai	Jugular	No	N	N
463	Sheep Blood	SH-1	Shanghai	Jugular	No	N	N
464	Sheep Blood	SH-1	Shanghai	Jugular	No	N	N
465	Sheep Blood	SH-1	Shanghai	Jugular	No	N	N
466	Sheep Blood	SH-1	Shanghai	Jugular	No	N	N
467	Sheep Blood	SH-1	Shanghai	Jugular	No	N	N
468	Sheep Blood	SH-1	Shanghai	Jugular	No	N	N
469	Sheep Blood	SH-1	Shanghai	Jugular	No	N	N
470	Sheep Blood	SH-1	Shanghai	Jugular	No	N	N
471	Sheep Blood	SH-1	Shanghai	Jugular	No	N	N
472	Sheep Blood	SH-1	Shanghai	Jugular	No	N	N
473	Sheep Blood	SH-1	Shanghai	Jugular	No	N	N
474	Sheep Blood	SH-1	Shanghai	Jugular	No	N	N
475	Sheep Blood	SH-1	Shanghai	Jugular	No	N	N
476	Sheep Blood	SH-1	Shanghai	Jugular	No	N	N
477	Sheep Blood	SH-1	Shanghai	Jugular	No	N	N
478	Sheep Blood	SH-1	Shanghai	Jugular	No	N	N
479	Sheep Blood	SH-1	Shanghai	Jugular	No	N	N
480	Sheep Blood	SH-1	Shanghai	Jugular	No	N	N
481	Sheep Blood	SH-1	Shanghai	Jugular	No	N	N
482	Sheep Blood	SH-1	Shanghai	Jugular	No	N	N
483	Sheep Blood	SH-1	Shanghai	Jugular	No	N	N
484	Sheep Blood	SH-1	Shanghai	Jugular	No	N	N
485	Sheep Blood	SH-1	Shanghai	Jugular	No	N	N
486	Sheep Blood	SH-1	Shanghai	Jugular	No	N	N
487	Sheep Blood	SH-1	Shanghai	Jugular	No	N	N
488	Sheep Blood	SH-1	Shanghai	Jugular	No	N	N
489	Sheep Blood	SH-1	Shanghai	Jugular	No	N	N
490	Sheep Blood	SH-1	Shanghai	Jugular	No	N	N
491	Sheep Blood	SH-1	Shanghai	Jugular	No	N	N
492	Sheep Blood	SH-1	Shanghai	Jugular	No	N	N
493	Sheep Blood	SH-1	Shanghai	Jugular	No	N	N
494	Sheep Blood	SH-1	Shanghai	Jugular	No	N	N
495	Sheep Blood	SH-1	Shanghai	Jugular	No	N	N
496	Sheep Blood	SH-1	Shanghai	Jugular	No	N	N
497	Sheep Blood	SH-1	Shanghai	Jugular	No	N	N
498	Sheep Blood	SH-1	Shanghai	Jugular	No	N	N
499	Sheep Brain	SH-1	Shanghai	dissection	Yes	N	N
500	Sheep Brain	SH-1	Shanghai	dissection	Yes	N	N
501	Sheep Brain	SH-1	Shanghai	dissection	Yes	N	N
502	Sheep Brain	SH-1	Shanghai	dissection	Yes	P	N
503	Sheep Blood	SH-2	Shanghai	Jugular	No	N	N
504	Sheep Blood	SH-2	Shanghai	Jugular	No	N	N
505	Sheep Blood	SH-2	Shanghai	Jugular	No	N	N
506	Sheep Blood	SH-2	Shanghai	Jugular	No	N	N
507	Sheep Blood	SH-2	Shanghai	Jugular	No	N	N
508	Sheep Blood	SH-2	Shanghai	Jugular	No	N	N
509	Sheep Blood	SH-2	Shanghai	Jugular	No	N	N
510	Sheep Blood	SH-2	Shanghai	Jugular	No	N	N
511	Sheep Blood	SH-2	Shanghai	Jugular	No	N	N
512	Sheep Blood	SH-2	Shanghai	Jugular	No	N	N
513	Sheep Blood	SH-2	Shanghai	Jugular	No	N	N
514	Sheep Blood	SH-2	Shanghai	Jugular	No	N	N
515	Sheep Blood	SH-2	Shanghai	Jugular	No	N	N
516	Sheep Blood	SH-2	Shanghai	Jugular	No	N	N
517	Sheep Blood	SH-2	Shanghai	Jugular	No	N	N
518	Sheep Blood	SH-2	Shanghai	Jugular	No	N	N
519	Sheep Blood	SH-2	Shanghai	Jugular	No	N	N
520	Sheep Blood	SH-2	Shanghai	Jugular	No	N	N
521	Sheep Blood	SH-2	Shanghai	Jugular	No	N	N
522	Sheep Blood	SH-2	Shanghai	Jugular	No	N	N
523	Sheep Blood	SH-2	Shanghai	Jugular	No	N	N
524	Sheep Blood	SH-2	Shanghai	Jugular	No	N	N
525	Sheep Blood	SH-2	Shanghai	Jugular	No	N	N
526	Sheep Blood	SH-2	Shanghai	Jugular	No	N	N
527	Sheep Blood	SH-2	Shanghai	Jugular	No	N	N
528	Sheep Blood	SH-2	Shanghai	Jugular	No	N	N
529	Sheep Blood	SH-2	Shanghai	Jugular	No	N	N
530	Sheep Blood	SH-2	Shanghai	Jugular	No	N	N
531	Sheep Blood	SH-2	Shanghai	Jugular	No	N	N
532	Sheep Blood	SH-2	Shanghai	Jugular	No	N	N
533	Sheep Blood	SH-2	Shanghai	Jugular	No	N	N
534	Sheep Blood	SH-2	Shanghai	Jugular	No	N	N
535	Sheep Blood	SH-2	Shanghai	Jugular	No	N	N
536	Sheep Blood	SH-2	Shanghai	Jugular	No	N	N
537	Sheep Blood	SH-2	Shanghai	Jugular	No	N	N
538	Sheep Blood	SH-2	Shanghai	Jugular	No	N	N
539	Sheep Blood	SH-2	Shanghai	Jugular	No	N	N
540	Sheep Blood	SH-2	Shanghai	Jugular	No	N	N
541	Sheep Blood	SH-2	Shanghai	Jugular	No	N	N
542	Sheep Blood	SH-2	Shanghai	Jugular	No	N	N
543	Sheep Blood	SH-2	Shanghai	Jugular	No	N	N
544	Sheep Blood	SH-2	Shanghai	Jugular	No	N	N
545	Sheep Blood	SH-2	Shanghai	Jugular	No	N	N
546	Sheep Blood	SH-2	Shanghai	Jugular	No	N	N
547	Sheep Blood	SH-2	Shanghai	Jugular	No	N	N
548	Sheep Blood	SH-2	Shanghai	Jugular	No	N	N
549	Sheep Blood	SH-2	Shanghai	Jugular	No	N	N
550	Sheep Blood	SH-2	Shanghai	Jugular	No	N	N
551	Sheep Blood	SH-2	Shanghai	Jugular	No	N	N
552	Sheep Blood	SH-2	Shanghai	Jugular	No	N	N
553	Sheep Blood	SH-2	Shanghai	Jugular	No	N	N
554	Sheep Blood	SH-2	Shanghai	Jugular	No	N	N
555	Sheep Blood	SH-2	Shanghai	Jugular	No	N	N
556	Sheep Blood	SH-2	Shanghai	Jugular	No	N	N
557	Sheep Blood	SH-2	Shanghai	Jugular	No	N	N
558	Sheep Blood	SH-2	Shanghai	Jugular	No	N	N
559	Sheep Blood	SH-2	Shanghai	Jugular	No	N	N
560	Sheep Blood	SH-2	Shanghai	Jugular	No	N	N
561	Sheep Blood	SH-2	Shanghai	Jugular	No	N	N
562	Sheep Blood	SH-2	Shanghai	Jugular	No	N	N
563	Sheep Blood	SH-2	Shanghai	Jugular	No	N	N
564	Sheep Blood	SH-2	Shanghai	Jugular	No	N	N
565	Sheep Blood	SH-2	Shanghai	Jugular	No	N	N
566	Sheep Blood	SH-2	Shanghai	Jugular	No	N	N
567	Sheep Blood	SH-2	Shanghai	Jugular	No	N	N
568	Sheep Blood	SH-2	Shanghai	Jugular	No	N	N
569	Sheep Blood	SH-2	Shanghai	Jugular	No	N	N
570	Sheep Blood	SH-2	Shanghai	Jugular	No	N	N
571	Sheep Blood	SH-2	Shanghai	Jugular	No	N	N
572	Sheep Blood	SH-2	Shanghai	Jugular	No	N	N
573	Sheep Blood	SH-2	Shanghai	Jugular	No	N	N
574	Sheep Blood	SH-2	Shanghai	Jugular	No	N	N
575	Sheep Blood	SH-2	Shanghai	Jugular	No	N	N
576	Sheep Blood	SH-2	Shanghai	Jugular	No	N	N
577	Sheep Blood	SH-2	Shanghai	Jugular	No	N	N
578	Sheep Blood	SH-2	Shanghai	Jugular	No	N	N
579	Sheep Blood	SH-2	Shanghai	Jugular	No	N	N
580	Sheep Blood	SH-2	Shanghai	Jugular	No	N	N
581	Sheep Blood	SH-2	Shanghai	Jugular	No	N	N
582	Sheep Blood	SH-2	Shanghai	Jugular	No	N	N
583	Sheep Blood	SH-2	Shanghai	Jugular	No	N	N
584	Sheep Blood	SH-2	Shanghai	Jugular	No	N	N
585	Sheep Blood	SH-2	Shanghai	Jugular	No	N	N
586	Sheep Blood	SH-2	Shanghai	Jugular	No	N	N
587	Sheep Blood	SH-2	Shanghai	Jugular	No	N	N
588	Sheep Blood	SH-2	Shanghai	Jugular	No	N	N
589	Sheep Blood	SH-2	Shanghai	Jugular	No	N	N
590	Sheep Blood	SH-2	Shanghai	Jugular	No	N	N
591	Sheep Blood	SH-2	Shanghai	Jugular	No	N	N
592	Sheep Blood	SH-2	Shanghai	Jugular	No	N	N
593	Sheep Blood	SH-2	Shanghai	Jugular	No	N	N
594	Sheep Blood	SH-2	Shanghai	Jugular	No	N	N
595	Sheep Blood	SH-2	Shanghai	Jugular	No	N	N
596	Sheep Blood	SH-2	Shanghai	Jugular	No	N	N
597	Sheep Blood	SH-2	Shanghai	Jugular	No	N	N
598	Sheep Blood	SH-2	Shanghai	Jugular	No	N	N
599	Sheep Blood	SH-2	Shanghai	Jugular	No	N	N
600	Sheep Blood	SH-2	Shanghai	Jugular	No	N	N
601	Sheep Blood	SH-2	Shanghai	Jugular	No	N	N
602	Sheep Blood	SH-2	Shanghai	Jugular	No	N	N
603	Sheep Blood	SH-2	Shanghai	Jugular	No	N	N
604	Sheep Blood	SH-2	Shanghai	Jugular	No	N	N
605	Sheep Blood	SH-2	Shanghai	Jugular	No	N	N
606	Sheep Blood	SH-2	Shanghai	Jugular	No	N	N
607	Sheep Blood	SH-2	Shanghai	Jugular	No	N	N
608	Sheep Blood	SH-2	Shanghai	Jugular	No	N	N
609	Sheep Blood	SH-2	Shanghai	Jugular	No	N	N
610	Sheep Blood	SH-2	Shanghai	Jugular	No	N	N
611	Sheep Blood	SH-2	Shanghai	Jugular	No	N	N
612	Sheep Blood	SH-2	Shanghai	Jugular	No	N	N
613	Sheep Blood	SH-2	Shanghai	Jugular	No	N	N
614	Sheep Blood	SH-2	Shanghai	Jugular	No	N	N
615	Sheep Blood	SH-2	Shanghai	Jugular	No	N	N
616	Sheep Blood	SH-2	Shanghai	Jugular	No	N	N
617	Sheep Blood	SH-2	Shanghai	Jugular	No	N	N
618	Sheep Blood	SH-2	Shanghai	Jugular	No	N	N
619	Sheep Blood	SH-2	Shanghai	Jugular	No	N	N
620	Sheep Blood	SH-2	Shanghai	Jugular	No	N	N
621	Sheep Blood	SH-2	Shanghai	Jugular	No	N	N
622	Sheep Blood	SH-2	Shanghai	Jugular	No	N	N
623	Sheep Blood	SH-2	Shanghai	Jugular	No	N	N
624	Sheep Blood	SH-2	Shanghai	Jugular	No	N	N
625	Sheep Blood	SH-2	Shanghai	Jugular	No	N	N
626	Sheep Blood	SH-2	Shanghai	Jugular	No	N	N
627	Sheep Blood	SH-2	Shanghai	Jugular	No	N	N
628	Sheep Blood	SH-2	Shanghai	Jugular	No	N	N
629	Sheep Blood	SH-2	Shanghai	Jugular	No	N	N
630	Sheep Blood	SH-2	Shanghai	Jugular	No	N	N
631	Sheep Blood	SH-2	Shanghai	Jugular	No	N	N
632	Sheep Blood	SH-2	Shanghai	Jugular	No	N	N
633	Sheep Blood	SH-2	Shanghai	Jugular	No	N	N
634	Sheep Blood	SH-2	Shanghai	Jugular	No	N	N
635	Sheep Blood	SH-2	Shanghai	Jugular	No	N	N
636	Sheep Blood	SH-2	Shanghai	Jugular	No	N	N
637	Sheep Blood	SH-2	Shanghai	Jugular	No	N	N
638	Sheep Blood	SH-2	Shanghai	Jugular	No	N	N
639	Sheep Blood	SH-2	Shanghai	Jugular	No	N	N
640	Sheep Blood	SH-2	Shanghai	Jugular	No	N	N
641	Sheep Blood	SH-2	Shanghai	Jugular	No	N	N
642	Sheep Blood	SH-2	Shanghai	Jugular	No	N	N
643	Sheep Blood	SH-2	Shanghai	Jugular	No	N	N
644	Sheep Blood	SH-2	Shanghai	Jugular	No	N	N
645	Sheep Blood	SH-2	Shanghai	Jugular	No	N	N
646	Sheep Blood	SH-2	Shanghai	Jugular	No	N	N
647	Sheep Blood	SH-2	Shanghai	Jugular	No	N	N
648	Sheep Blood	SH-2	Shanghai	Jugular	No	N	N
649	Sheep Blood	SH-2	Shanghai	Jugular	No	N	N
650	Sheep Blood	SH-2	Shanghai	Jugular	No	N	N
651	Sheep Blood	SH-2	Shanghai	Jugular	No	N	N
652	Sheep Blood	SH-2	Shanghai	Jugular	No	N	N
653	Sheep Blood	SH-3	Shanghai	Jugular	No	N	N
654	Sheep Blood	SH-3	Shanghai	Jugular	No	N	N
655	Sheep Blood	SH-3	Shanghai	Jugular	No	N	N
656	Sheep Blood	SH-3	Shanghai	Jugular	No	N	N
657	Sheep Blood	SH-3	Shanghai	Jugular	No	N	N
658	Sheep Blood	SH-3	Shanghai	Jugular	No	N	N
659	Sheep Blood	SH-3	Shanghai	Jugular	No	N	N
660	Sheep Blood	SH-3	Shanghai	Jugular	No	N	N
661	Sheep Blood	SH-3	Shanghai	Jugular	No	N	N
662	Sheep Blood	SH-3	Shanghai	Jugular	No	N	N
663	Sheep Blood	SH-3	Shanghai	Jugular	No	N	N
664	Sheep Blood	SH-3	Shanghai	Jugular	No	N	N
665	Sheep Blood	SH-3	Shanghai	Jugular	No	N	N
666	Sheep Blood	SH-3	Shanghai	Jugular	No	N	N
667	Sheep Blood	SH-3	Shanghai	Jugular	No	N	N
668	Sheep Blood	SH-3	Shanghai	Jugular	No	N	N
669	Sheep Blood	SH-3	Shanghai	Jugular	No	N	N
670	Sheep Blood	SH-3	Shanghai	Jugular	No	N	N
671	Sheep Blood	SH-3	Shanghai	Jugular	No	N	N
672	Sheep Blood	SH-3	Shanghai	Jugular	No	N	N
673	Sheep Blood	SH-3	Shanghai	Jugular	No	N	N
674	Sheep Blood	SH-3	Shanghai	Jugular	No	N	N
675	Sheep Blood	SH-3	Shanghai	Jugular	No	N	N
676	Sheep Blood	SH-3	Shanghai	Jugular	No	N	N
677	Sheep Blood	SH-3	Shanghai	Jugular	No	N	N
678	Sheep Blood	SH-3	Shanghai	Jugular	No	N	N
679	Sheep Blood	SH-3	Shanghai	Jugular	No	N	N
680	Sheep Blood	SH-3	Shanghai	Jugular	No	N	N
681	Sheep Blood	SH-3	Shanghai	Jugular	No	N	N
682	Sheep Blood	SH-3	Shanghai	Jugular	No	N	N
683	Sheep Blood	SH-3	Shanghai	Jugular	No	N	N
684	Sheep Blood	SH-3	Shanghai	Jugular	No	N	N
685	Sheep Blood	SH-3	Shanghai	Jugular	No	N	N
686	Sheep Blood	SH-3	Shanghai	Jugular	No	N	N
687	Sheep Blood	SH-3	Shanghai	Jugular	No	N	N
688	Sheep Blood	SH-3	Shanghai	Jugular	No	N	N
689	Sheep Blood	SH-3	Shanghai	Jugular	No	N	N
690	Sheep Blood	SH-3	Shanghai	Jugular	No	N	N
691	Sheep Blood	SH-3	Shanghai	Jugular	No	N	N
692	Sheep Blood	SH-3	Shanghai	Jugular	No	N	N
693	Sheep Blood	SH-3	Shanghai	Jugular	No	N	N
694	Sheep Blood	SH-3	Shanghai	Jugular	No	N	N
695	Sheep Blood	SH-3	Shanghai	Jugular	No	N	N
696	Sheep Blood	SH-3	Shanghai	Jugular	No	N	N
697	Sheep Blood	SH-3	Shanghai	Jugular	No	N	N
698	Sheep Blood	SH-3	Shanghai	Jugular	No	N	N
699	Sheep Blood	SH-3	Shanghai	Jugular	No	N	N
700	Sheep Blood	SH-3	Shanghai	Jugular	No	N	N
701	Sheep Blood	SH-3	Shanghai	Jugular	No	N	N
702	Sheep Blood	SH-3	Shanghai	Jugular	No	N	N
703	Sheep Blood	SH-3	Shanghai	Jugular	No	N	N
704	Sheep Blood	SH-3	Shanghai	Jugular	No	N	N
705	Sheep Blood	SH-3	Shanghai	Jugular	No	N	N
706	Sheep Blood	SH-3	Shanghai	Jugular	No	N	N
707	Sheep Blood	SH-3	Shanghai	Jugular	No	N	N
708	Sheep Blood	SH-3	Shanghai	Jugular	No	N	N
709	Sheep Blood	SH-3	Shanghai	Jugular	No	N	N
710	Sheep Blood	SH-3	Shanghai	Jugular	No	N	N
711	Sheep Blood	SH-3	Shanghai	Jugular	No	N	N
712	Sheep Blood	SH-3	Shanghai	Jugular	No	N	N
713	Sheep Blood	SH-3	Shanghai	Jugular	No	N	N
714	Sheep Blood	SH-3	Shanghai	Jugular	No	N	N
715	Sheep Blood	SH-3	Shanghai	Jugular	No	N	N
716	Sheep Blood	SH-3	Shanghai	Jugular	No	N	N
717	Sheep Blood	SH-3	Shanghai	Jugular	No	N	N
718	Sheep Blood	SH-3	Shanghai	Jugular	No	N	N
719	Sheep Blood	SH-3	Shanghai	Jugular	No	N	N
720	Sheep Blood	SH-3	Shanghai	Jugular	No	N	N
721	Sheep Blood	SH-3	Shanghai	Jugular	No	N	N
722	Sheep Blood	SH-3	Shanghai	Jugular	No	N	N
723	Sheep Blood	SH-3	Shanghai	Jugular	No	N	N
724	Sheep Blood	SH-3	Shanghai	Jugular	No	N	N
725	Sheep Blood	SH-3	Shanghai	Jugular	No	N	N
726	Sheep Blood	SH-3	Shanghai	Jugular	No	N	N
727	Sheep Blood	SH-3	Shanghai	Jugular	No	N	N
728	Sheep Blood	SH-3	Shanghai	Jugular	No	N	N
729	Sheep Blood	SH-3	Shanghai	Jugular	No	N	N
730	Sheep Blood	SH-3	Shanghai	Jugular	No	N	N
731	Sheep Blood	SH-3	Shanghai	Jugular	No	N	N
732	Sheep Blood	SH-3	Shanghai	Jugular	No	N	N
733	Sheep Blood	SH-3	Shanghai	Jugular	No	N	N
734	Sheep Blood	SH-3	Shanghai	Jugular	No	N	N
735	Sheep Blood	SH-3	Shanghai	Jugular	No	N	N
736	Sheep Blood	SH-3	Shanghai	Jugular	No	N	N
737	Sheep Blood	SH-3	Shanghai	Jugular	No	N	N
738	Sheep Blood	SH-3	Shanghai	Jugular	No	N	N
739	Sheep Blood	SH-3	Shanghai	Jugular	No	N	N
740	Sheep Blood	SH-3	Shanghai	Jugular	No	N	N
741	Sheep Blood	SH-3	Shanghai	Jugular	No	N	N
742	Sheep Blood	SH-3	Shanghai	Jugular	No	N	N
743	Sheep Blood	SH-3	Shanghai	Jugular	No	N	N
744	Sheep Blood	SH-3	Shanghai	Jugular	No	N	N
745	Sheep Blood	SH-3	Shanghai	Jugular	No	N	N
746	Sheep Blood	SH-3	Shanghai	Jugular	No	N	N
747	Sheep Blood	SH-3	Shanghai	Jugular	No	N	N
748	Sheep Blood	SH-3	Shanghai	Jugular	No	N	N
749	Sheep Blood	SH-3	Shanghai	Jugular	No	N	N
750	Sheep Blood	SH-3	Shanghai	Jugular	No	N	N
751	Sheep Blood	SH-3	Shanghai	Jugular	No	N	N
752	Sheep Blood	SH-3	Shanghai	Jugular	No	N	N
753	Sheep Blood	SH-3	Shanghai	Jugular	No	N	N
754	Sheep Blood	SH-3	Shanghai	Jugular	No	N	N
755	Sheep Blood	SH-3	Shanghai	Jugular	No	N	N
756	Sheep Blood	SH-3	Shanghai	Jugular	No	N	N
757	Sheep Blood	SH-3	Shanghai	Jugular	No	N	N
758	Sheep Blood	SH-3	Shanghai	Jugular	No	N	N
759	Sheep Blood	SH-3	Shanghai	Jugular	No	N	N
760	Sheep Blood	SH-3	Shanghai	Jugular	No	N	N
761	Sheep Blood	SH-3	Shanghai	Jugular	No	N	N
762	Sheep Blood	SH-3	Shanghai	Jugular	No	N	N
763	Sheep Blood	SH-3	Shanghai	Jugular	No	N	N
764	Sheep Blood	SH-3	Shanghai	Jugular	No	N	N
765	Sheep Blood	SH-3	Shanghai	Jugular	No	N	N
766	Sheep Blood	SH-3	Shanghai	Jugular	No	N	N
767	Sheep Blood	SH-3	Shanghai	Jugular	No	N	N
768	Sheep Blood	SH-3	Shanghai	Jugular	No	N	N
769	Sheep Blood	SH-3	Shanghai	Jugular	No	N	N
770	Sheep Blood	SH-3	Shanghai	Jugular	No	N	N
771	Sheep Blood	SH-3	Shanghai	Jugular	No	N	N
772	Sheep Blood	SH-3	Shanghai	Jugular	No	N	N
773	Sheep Blood	SH-3	Shanghai	Jugular	No	N	N
774	Sheep Blood	SH-3	Shanghai	Jugular	No	N	N
775	Sheep Blood	SH-3	Shanghai	Jugular	No	N	N
776	Sheep Blood	SH-3	Shanghai	Jugular	No	N	N
777	Sheep Blood	SH-3	Shanghai	Jugular	No	P	N
778	Sheep Blood	SH-3	Shanghai	Jugular	No	N	N
779	Sheep Blood	SH-3	Shanghai	Jugular	No	N	N
780	Sheep Blood	SH-3	Shanghai	Jugular	No	N	N
